# Supplementary material for: Effects of Delayed Radical Prostatectomy and Active Surveillance on Localised Prostate Cancer—A Systematic Review and Meta-Analysis
Source: Cancers (Basel). 2021 Jun 30;13(13):3274. doi: 10.3390/cancers13133274 (PMC8268689; doi:10.3390/cancers13133274)
Supplement: Supplementary file 1 [file cancers-13-03274-s001.zip]

Archive with 1 entries (1 files):
- cancers-1237809-supplementary.pdf
